# Supplementary material for: Role of Inflammatory and Immune-Nutritional Prognostic Markers in Patients Undergoing Surgical Resection for Biliary Tract Cancers
Source: Cancers (Basel). 2021 Jul 18;13(14):3594. doi: 10.3390/cancers13143594 (PMC8305862; doi:10.3390/cancers13143594)
Supplement: Supplementary file 1 [file cancers-13-03594-s001.zip]

Archive with 1 entries (1 files):
- cancers-1253042-supplementary.pdf
